# Supplementary material for: Ventricular fibrillation mechanism and global fibrillatory organization are determined by gap junction coupling and fibrosis pattern
Source: Cardiovasc Res. 2020 May 13;117(4):1078–90. doi: 10.1093/cvr/cvaa141 (PMC7983010; doi:10.1093/cvr/cvaa141)
Supplement: cvaa141_Supplementary_Data [file cvaa141_supplementary_data.zip]

Archive with 3 entries (3 files):
- Supplement Methods Video 1.3gp
- Supplement Methods Video 2.3gp
- Supplement R2 CLEAN.docx
